# Supplementary material for: Profiles of anemia in adolescent students with sports club membership in an outpatient clinic setting: a retrospective study
Source: PeerJ. 2022 Feb 25;10:e13004. doi: 10.7717/peerj.13004 (PMC8884060; doi:10.7717/peerj.13004)
Supplement: Supplemental Information 3 [file peerj-10-13004-s003.csv]

Age_years	Sex_1_Female_0_Male	BMI	Affliated_Club_membership_1_Track_2_Basketball_3_Soccer_0_other	Frequecy_Practice_1_5days_or_more_per_week_0_less_than_5days_per_week	Menstruation_0_None_1_Regular_2_Irregular	Hemoglobin	MCV	MCH	Reticulocyte	Ferritine	Vit_B12	Folate	CK	Low_haptoglobin	Zn
17	0	21	3	1	#NULL!	14.7	91	30.8	12	228.9	326	4.9	318	1	#NULL!
13	1	#NULL!	0	#NULL!	2	14	85	28.6	18	35.1	317	13.5	141	0	#NULL!
14	0	16	2	1	#NULL!	14.9	86	29.9	9	13.9	412	4	132	0	#NULL!
17	1	20.2	0	#NULL!	2	13.1	88	30.5	17	88.9	191	6.2	117	0	#NULL!
15	1	19.6	0	#NULL!	#NULL!	13.2	88	30.1	12	40.9	445	9	63	0	90
14	1	21.2	0	#NULL!	1	13.1	82	29	10	37.1	521	5	90	0	#NULL!
17	0	18.1	1	1	#NULL!	14.1	93	32.6	10	73.8	157	21.5	257	1	55
20	1	20.3	1	#NULL!	1	14.4	87	29	15	29.1	277	6	63	0	#NULL!
13	0	18.8	1	1	#NULL!	14.6	81	28.6	10	47.7	362	6.8	167	1	103
15	0	18.8	1	1	#NULL!	14.9	93	32.6	17	37.1	242	5.3	402	1	73
13	1	20.2	0	1	1	13.7	89	30.6	14	44	576	5.6	68	0	#NULL!
14	0	18.2	1	1	#NULL!	14	94	30.2	15	28.4	294	6.9	140	1	88
15	1	18.9	2	#NULL!	1	10.7	78	23.7	7	6.2	696	3.9	183	1	#NULL!
13	0	26.2	2	0	#NULL!	14.4	83	29.1	15	70.2	258	4.4	98	0	#NULL!
13	0	18.4	2	1	#NULL!	13.3	85	28.4	14	17	191	7.6	165	1	69
13	1	13.6	0	1	2	11.6	97	32	12	126	278	9.8	124	1	#NULL!
14	0	18.5	0	1	#NULL!	14.5	86	29.4	12	69.4	227	4.2	145	1	#NULL!
14	1	18.8	0	#NULL!	1	11.3	83	27	18	9.1	448	10.6	76	0	#NULL!
13	0	17.4	0	#NULL!	#NULL!	13.3	81	27.5	14	35.9	402	4.1	159	1	#NULL!
15	1	21.5	0	#NULL!	1	12.5	90	30.3	13	28.4	276	8.4	69	1	#NULL!
16	0	18.5	3	1	#NULL!	8.9	87	26.2	19	4.2	324	9.5	1040	0	#NULL!
15	1	19.2	2	1	1	12.7	94	30.8	8	19.1	362	22	227	0	60
13	0	15.9	0	0	#NULL!	13.3	85	28.4	10	16.6	313	7.6	80	1	#NULL!
16	1	19.3	1	#NULL!	1	12.3	89	30.2	10	21.6	567	7.1	130	1	#NULL!
13	1	18.8	0	1	#NULL!	13	89	30.3	17	45.7	430	5.9	117	0	60
13	0	#NULL!	0	#NULL!	#NULL!	14.4	83	29	12	117.2	617	5.9	101	0	#NULL!
13	1	17.9	2	#NULL!	1	12	88	28.5	10	79.5	220	6.7	84	0	#NULL!
15	1	17	0	1	1	11.9	88	28.7	12	53.8	386	3.4	167	0	63
15	0	18.8	1	1	#NULL!	13.8	92	30.6	9	38.2	354	7.5	406	1	#NULL!
13	0	16.2	2	#NULL!	#NULL!	15	82	28.1	12	12.6	133	3.6	110	0	105
13	0	15.6	3	#NULL!	#NULL!	13.6	88	30.2	10	36.7	347	12.4	971	1	#NULL!
16	1	23.7	0	1	2	13.3	87	30	18	32.7	225	5.5	160	0	#NULL!
15	1	20	2	1	1	13.2	97	32.2	12	19.8	391	5.5	272	1	77
16	0	20.8	1	#NULL!	#NULL!	15.6	88	30.3	15	81	306	6	591	0	#NULL!
16	1	21.6	0	#NULL!	2	10.6	81	25.5	14	9.3	151	5.9	283	1	#NULL!
13	1	18.4	0	0	2	12	86	28	13	7	298	8.9	60	0	#NULL!
15	1	20.3	0	1	1	13.2	87	28.3	12	27.5	381	3.7	478	0	69
17	1	20.5	2	#NULL!	#NULL!	12.6	95	30.7	26	183.2	806	11.1	105	0	#NULL!
15	1	24.1	0	#NULL!	1	12.4	91	30	22	19.8	395	5.8	72	1	#NULL!
13	1	19.8	2	#NULL!	1	13.5	85	27.6	11	15.8	412	4.6	278	0	#NULL!
14	1	18.4	2	1	#NULL!	13.7	90	30.9	16	23.6	306	4	80	1	102
13	0	20.1	0	#NULL!	#NULL!	16.3	83	27.8	16	55.3	307	5.9	178	0	#NULL!
15	1	20.9	2	#NULL!	1	10	81	24.9	12	4.3	260	2.1	779	0	#NULL!
18	1	20.4	1	1	1	8.5	73	21.4	17	5.4	275	9.8	178	1	#NULL!
18	0	19.9	1	0	#NULL!	15.8	85	29.1	14	86.3	264	4	226	1	#NULL!
15	0	16.5	1	1	#NULL!	13.3	91	30.4	14	15.9	290	4.5	378	1	#NULL!
15	1	19	2	1	1	12.7	95	31.8	11	31.7	107	3.5	141	1	65
13	0	28.7	0	#NULL!	#NULL!	14.8	75	25.6	12	70.7	252	7.7	138	0	89
17	0	17.8	1	#NULL!	#NULL!	13.8	91	30.3	12	26.7	428	7.2	343	0	#NULL!
16	1	21	0	#NULL!	2	12.6	90	29.1	11	13.1	266	6.5	93	0	#NULL!
17	1	19.3	1	#NULL!	2	13	88	29.3	10	21.1	509	9.3	108	0	#NULL!
17	0	18	1	1	#NULL!	13.5	89	29.8	14	9.2	352	9.5	220	1	#NULL!
15	0	17.6	3	#NULL!	#NULL!	14.3	85	29.9	7	100	270	4.4	65	0	106
15	0	15.8	2	#NULL!	#NULL!	11.6	67	20	10	9.1	331	6.5	161	0	81
16	1	18.7	0	#NULL!	2	14.2	88	29.8	9	48.8	329	7.4	83	0	#NULL!
13	1	18.3	3	0	1	12.8	83	27.8	18	17.3	335	6.5	75	1	#NULL!
14	0	19.1	0	0	#NULL!	14.1	81	27.3	6	13.8	318	4.9	143	1	#NULL!
19	0	18.9	0	#NULL!	#NULL!	14.6	85	27.9	12	113.6	237	5.5	82	0	#NULL!
14	0	15.4	3	1	#NULL!	13.1	88	29	10	42.5	365	22	121	1	87
15	1	21.9	0	1	1	11.2	89	30	14	7.1	394	3.8	233	1	67
13	0	16	3	0	#NULL!	13.5	85	28.2	11	31.3	412	5.3	82	1	#NULL!
16	0	19.6	1	#NULL!	#NULL!	16.7	87	29.8	10	26.1	180	4.4	131	0	#NULL!
16	1	24	2	1	2	12.5	92	31	9	16.2	266	5.9	630	1	#NULL!
13	1	17.7	1	#NULL!	1	12.3	88	29.3	12	47.4	573	9.4	138	1	#NULL!
14	1	18.6	1	#NULL!	1	11.3	89	30.7	12	76.5	570	7.8	106	0	#NULL!
17	1	21	0	1	1	12.6	90	29.5	16	40.3	442	5.3	218	1	#NULL!
14	1	15.8	0	#NULL!	2	12.8	88	29	13	15.9	531	5.2	45	0	#NULL!
14	1	17.8	2	0	1	10.2	86	27.7	6	12.3	311	6	787	1	#NULL!
20	1	21.8	2	#NULL!	2	12	87	28.6	14	19.9	190	9.8	58	0	56
16	0	18.6	1	#NULL!	#NULL!	11.7	85	28.6	7	8.2	342	9.1	422	1	#NULL!
16	1	18.4	0	#NULL!	1	12.5	89	29.6	15	29.5	163	9.2	70	0	#NULL!
15	1	18.1	0	#NULL!	1	13.9	86	29.7	8	115	363	9.4	85	0	#NULL!
15	0	18	3	1	#NULL!	13	88	28.8	10	13.6	319	11.7	136	1	94
13	1	19.6	1	1	1	13.8	90	29.6	14	23.4	423	3.2	67	0	71
19	1	22.4	2	0	1	12.9	90	29.3	13	101.7	262	11.7	54	0	#NULL!
16	1	22.3	2	1	2	12.3	85	28.1	11	13.2	398	6.7	99	0	#NULL!
15	1	17.6	2	1	1	13.1	89	30.8	12	39.4	212	6.4	84	1	#NULL!
17	0	16.8	3	#NULL!	#NULL!	15.4	84	28.3	7	143.8	251	5.2	68	0	#NULL!
16	0	16	1	1	#NULL!	12.6	86	28.6	9	9.2	245	7.2	156	0	#NULL!
15	0	18.4	0	0	#NULL!	15.1	89	29.9	10	62.5	243	4.2	96	0	#NULL!
18	0	21.9	0	#NULL!	#NULL!	14.4	94	32.1	16	150.1	381	10.8	677	0	81
16	0	17.1	0	1	#NULL!	13.3	84	28.8	8	38.5	426	5.4	186	1	#NULL!
16	1	18	0	#NULL!	2	13.4	84	28.6	11	76.9	431	5.5	53	1	#NULL!
20	0	16.5	0	0	#NULL!	13.3	88	29.5	10	76	137	5.1	73	0	81
16	0	19.4	1	1	#NULL!	14.1	91	31	17	30.1	432	9.4	227	1	#NULL!
18	0	19.8	1	#NULL!	#NULL!	13.9	76	24.1	9	47.7	150	4.3	324	0	#NULL!
16	0	19.8	1	#NULL!	#NULL!	10.4	80	25.2	10	6.9	229	5.9	245	0	#NULL!
18	0	19.7	0	0	#NULL!	14.3	89	30.2	8	149.8	212	2.5	168	1	93
19	0	20.1	1	1	#NULL!	15.6	86	28.6	8	14.2	532	15	83	1	#NULL!
14	1	24	0	#NULL!	1	13.7	85	29.3	13	64.7	384	4.1	56	0	#NULL!
17	0	20.5	1	#NULL!	#NULL!	15.7	91	31.1	10	70.8	173	7	177	1	#NULL!
13	1	16	1	#NULL!	0	13.4	92	30.3	11	37.4	508	26.7	93	1	#NULL!
19	1	20.8	2	#NULL!	1	12.9	80	26.4	11	10	213	6.9	71	0	#NULL!
15	1	17	1	1	1	11.5	84	27.3	17	8.3	508	14.1	95	1	#NULL!
17	0	19	1	#NULL!	#NULL!	13.4	89	29.2	10	55.5	476	7.9	134	0	#NULL!
16	0	21.8	3	1	#NULL!	12.6	79	25.7	10	6.4	251	6.5	279	1	88
15	1	17.2	0	1	#NULL!	13.5	90	30.8	9	95.6	436	6	79	0	100
13	1	21.8	2	#NULL!	1	13.1	90	29.4	12	53.3	265	4.8	84	0	66
16	1	19.6	0	#NULL!	#NULL!	12.5	93	29.8	16	7.7	390	7.8	180	1	89
15	1	#NULL!	2	1	#NULL!	13.3	90	29.4	14	50	414	5.9	146	0	83
13	0	19.1	3	1	#NULL!	13.9	86	29.1	7	42.1	273	11.4	163	1	#NULL!
17	0	30.4	0	#NULL!	#NULL!	15.4	85	29.8	16	240.5	281	12.4	167	0	#NULL!
17	1	#NULL!	2	#NULL!	2	12.4	90	30	14	190.8	763	15.3	128	1	#NULL!
16	1	19.4	1	#NULL!	2	12.3	89	29.4	16	47.3	451	8.7	356	1	#NULL!
13	0	19.3	2	#NULL!	#NULL!	11.2	74	23	9	6.6	358	8.9	166	0	#NULL!
13	0	15.8	0	0	#NULL!	15.6	85	29.4	11	59.1	409	5.6	85	1	71
15	1	17.6	2	#NULL!	1	8	71	21.4	11	3.7	257	6.4	78	0	73
15	0	19.7	1	1	#NULL!	15	84	28.7	14	35.2	312	9.8	347	0	#NULL!
17	1	21.8	2	1	#NULL!	13.1	89	29.6	17	26.2	305	6.2	147	1	73
15	1	24.7	2	1	2	12.2	93	30.7	11	35.3	170	7	347	1	78
17	0	19.7	1	#NULL!	#NULL!	12.9	93	31.5	10	97.1	501	12.5	627	0	#NULL!
16	1	19.2	2	1	#NULL!	12.2	97	33	27	24.8	587	15.5	293	0	87
16	0	20.5	3	1	#NULL!	15.7	89	30.9	14	78.8	312	6.9	654	1	116
17	0	17.9	2	1	#NULL!	15.9	86	29.8	10	43.1	190	4.1	80	1	#NULL!
19	0	22.9	3	#NULL!	#NULL!	14	91	31.5	17	87.3	164	3.4	264	1	#NULL!
14	0	17.3	3	0	#NULL!	14.2	88	29.6	12	116.7	322	15.9	174	0	#NULL!
15	1	17.6	1	#NULL!	2	11.4	91	30.5	13	12.5	596	7.3	151	1	#NULL!
14	0	19.7	1	0	#NULL!	14.3	82	27.5	13	35.9	195	4.3	338	1	82
15	0	17.9	3	1	#NULL!	11.9	84	27	11	14.1	416	7.5	436	1	102
13	1	14.5	1	#NULL!	2	11.6	89	29.4	15	9	293	3.9	155	1	#NULL!
15	1	14.2	0	#NULL!	1	13.7	84	27.5	12	18.6	425	11.6	75	1	114
16	0	17.4	0	#NULL!	#NULL!	13.7	88	29.3	12	100.6	391	8.6	598	1	#NULL!
16	1	19.9	0	#NULL!	2	12.3	92	30.2	20	18.1	178	3.4	86	0	#NULL!
13	1	16.8	0	1	2	11.9	95	31.8	13	99.9	1150	19.4	103	0	#NULL!
17	0	#NULL!	1	1	#NULL!	13.8	90	30.3	14	63.2	206	4.2	563	0	#NULL!
16	1	20.8	0	1	1	12.8	82	26.6	11	16.6	245	5.5	73	0	#NULL!
17	1	29.8	0	#NULL!	2	13.1	87	29.1	15	37.3	252	4.4	116	0	#NULL!
13	0	18.2	2	1	#NULL!	14.6	85	29.1	7	82.1	291	4.1	198	0	#NULL!
16	0	17.6	0	#NULL!	#NULL!	15.5	93	33.2	12	73.3	157	3.6	202	0	#NULL!
22	1	21	2	#NULL!	0	11.9	80	27.7	7	125	217	13.4	93	0	88
18	1	19.7	1	#NULL!	2	12.8	90	29.4	17	68.2	444	8.2	224	1	#NULL!
15	1	19.2	0	#NULL!	1	14.2	90	30.8	11	11.9	274	6.2	65	0	#NULL!
13	1	#NULL!	0	#NULL!	1	13.3	93	30.9	15	129.7	196	5.5	130	0	103
16	0	20	1	#NULL!	#NULL!	14.7	90	30.5	9	75.9	148	4.3	201	0	#NULL!
13	1	15.7	0	#NULL!	2	13.1	87	30	13	72.8	655	7.5	41	0	#NULL!
15	0	18.4	3	#NULL!	#NULL!	13.5	85	30.3	13	43.9	244	10.3	1116	1	84
15	0	19.5	0	1	#NULL!	15.4	88	30.6	18	99.6	354	6.9	501	1	72
15	0	21.1	0	1	#NULL!	15.4	87	30	13	49.8	455	15.9	464	1	83
14	1	22.9	2	1	2	12.8	90	29.8	16	38.9	281	4.4	155	0	78
16	1	#NULL!	2	#NULL!	2	13.7	90	30.7	15	67.7	295	7	148	1	#NULL!
16	1	19.8	2	1	1	13.2	93	31.2	14	36.1	249	6.5	144	1	64
16	1	22.7	2	1	2	11	84	26.8	12	61.5	331	6.1	105	0	56
16	1	19	0	#NULL!	1	11.7	87	28.6	8	11.8	344	3.8	116	1	#NULL!
22	1	20.1	0	#NULL!	1	14.5	90	30.4	23	69.7	273	4.9	54	0	81
15	0	19.6	1	#NULL!	#NULL!	13.9	94	32.5	17	33	404	13	705	1	#NULL!
15	0	18.9	0	1	#NULL!	16.5	91	31.5	16	24.8	197	3	149	0	96
21	1	18.8	1	#NULL!	1	13.2	90	29.3	15	35.3	212	12	76	1	#NULL!
15	0	17.6	0	1	#NULL!	13.5	87	29.3	12	46.3	291	6.1	92	0	53
16	1	21	2	1	2	11.4	79	24.4	11	20.5	273	5.5	72	0	68
13	0	17.4	1	#NULL!	#NULL!	13.1	85	28.4	7	43.8	374	11.3	232	1	#NULL!
16	1	15.2	0	#NULL!	2	12.6	91	30.3	11	89.3	334	15.3	60	1	#NULL!
13	0	15.7	0	#NULL!	#NULL!	13	87	29.4	8	34.7	291	7.4	190	1	#NULL!
18	1	23.4	1	1	1	12.2	88	29.8	13	41.2	365	4.1	141	1	#NULL!
16	1	19.7	0	#NULL!	1	13.1	89	30.2	15	26.5	275	6.3	61	0	#NULL!
13	0	15	2	1	#NULL!	13.5	89	29.4	12	43.6	351	6.3	194	1	#NULL!
15	1	20.4	2	1	#NULL!	12.4	91	31.2	11	23	335	4.5	72	1	76
13	0	19.2	0	#NULL!	#NULL!	14	83	28.2	18	28.1	215	8.2	81	0	#NULL!
17	0	21.9	1	1	#NULL!	15.1	89	30.8	11	205.2	455	4.3	156	0	#NULL!
15	0	19.8	0	#NULL!	#NULL!	14.1	90	30.2	14	157.7	296	2.8	69	0	#NULL!
15	1	22	2	1	2	12.8	89	29.4	12	19.2	235	4.9	111	0	#NULL!
19	1	22.8	1	#NULL!	1	13.4	90	30.8	28	33.6	311	9.1	90	0	#NULL!
17	0	19.2	3	#NULL!	#NULL!	12.9	92	30.9	11	549.1	592	33.6	416	0	#NULL!
14	1	21.5	0	#NULL!	2	13.8	88	28.9	18	23.8	561	15.8	140	1	#NULL!
16	1	21.6	3	1	2	14.3	90	30.6	11	40.2	309	5.8	87	0	67
13	0	15.4	1	1	#NULL!	14.7	84	29.7	19	68.2	531	9.2	119	1	#NULL!
16	0	19.4	2	1	#NULL!	15.9	90	31.6	9	82.5	169	7.7	172	0	125
22	1	20.1	0	#NULL!	1	12	89	29.6	7	8.7	504	6.3	82	0	#NULL!
14	1	21.4	2	1	1	11.8	89	29.6	15	67.8	552	9	189	1	#NULL!
13	1	13.7	0	1	1	15.1	91	30.9	17	46.5	237	4.4	58	0	104
13	0	24.2	0	1	#NULL!	14.2	92	30.1	7	103.3	434	18.8	295	0	82
16	1	21.5	0	1	2	11.7	85	27.3	14	7.7	249	4.8	73	0	82
15	1	20.5	2	1	#NULL!	13	93	31	13	38.5	239	7.3	111	0	93
13	0	16	0	1	#NULL!	12.9	88	28.8	11	35.7	884	8.9	114	1	#NULL!
18	1	17.1	2	#NULL!	1	13.1	88	29.8	8	23.4	260	5.1	70	1	#NULL!
18	1	23	0	#NULL!	1	12.4	90	29.4	9	16.4	223	4	67	0	#NULL!
18	1	19.3	1	#NULL!	1	12.9	93	31.6	30	109.2	725	6	132	1	#NULL!
14	1	16.7	0	#NULL!	2	13	90	30.4	15	16.7	644	16.7	79	0	#NULL!
14	1	21.1	2	1	2	13.4	90	30.2	15	43.4	460	4.8	207	1	76
17	1	20.3	0	#NULL!	1	12.7	87	28.6	11	9.8	388	3.5	125	0	#NULL!
18	0	19.6	1	#NULL!	#NULL!	15.2	89	30.3	12	47.6	463	7.1	342	1	#NULL!
15	0	31.1	0	#NULL!	#NULL!	15.5	86	28.3	15	40.4	328	7.8	103	0	#NULL!
17	0	17.8	1	1	#NULL!	14.6	87	30	11	38.3	494	9.8	426	1	#NULL!
18	0	18.5	1	#NULL!	#NULL!	16	88	30.4	14	34.4	363	3.2	281	0	73
14	0	17.6	1	1	#NULL!	8.1	72	21.5	25	4.4	311	7	261	0	83
16	1	18.6	0	#NULL!	1	13.3	91	30.6	12	129.7	348	15.1	198	0	#NULL!
13	1	21.5	0	1	1	11.1	73	22.6	12	5.3	470	4.2	51	0	#NULL!
20	1	19.2	2	#NULL!	2	12.1	92	31.3	10	236.7	358	17.2	78	0	89
16	0	29.7	0	1	#NULL!	16.8	85	29.4	16	100.7	445	5.5	93	0	#NULL!
15	0	18.6	1	1	#NULL!	15.1	96	32	9	59.3	346	9.3	109	1	79
17	1	18.9	1	1	1	11.5	86	28.7	21	44	265	8.8	276	0	66
16	1	23.1	2	#NULL!	1	13.3	94	31.5	10	168.2	270	9.8	305	1	82
14	1	20.3	2	#NULL!	1	11.3	86	27.5	13	13.4	411	4.6	104	0	87
15	0	19.5	1	#NULL!	#NULL!	15.7	92	31.1	14	70.5	559	6.9	223	0	#NULL!
13	0	18.6	0	1	#NULL!	14.4	88	29.1	7	64.3	502	5.1	61	0	93
18	0	#NULL!	0	#NULL!	#NULL!	15.8	86	29.4	10	91.3	425	3.5	153	0	93
16	0	18.3	3	#NULL!	#NULL!	14.6	87	29.9	14	86.2	706	4.4	87	0	#NULL!
16	1	15.8	1	1	1	12	89	29.3	9	20.2	437	8.6	103	1	#NULL!
22	1	22.3	0	#NULL!	1	11	85	27.2	19	7.1	173	5	66	0	#NULL!
15	0	16.9	1	#NULL!	#NULL!	13.3	88	29.1	15	22	423	4.8	243	1	79
13	1	17.6	1	#NULL!	0	13.6	89	29.5	17	39	375	13.5	195	1	#NULL!
15	1	20.3	2	1	1	11.5	88	29.6	8	12.2	281	2.4	466	1	59
16	1	20.4	2	1	#NULL!	11.9	87	27.1	12	5.6	284	6.7	148	0	82
15	0	#NULL!	0	#NULL!	#NULL!	14.2	87	29.2	14	36.4	368	10	170	0	#NULL!
20	1	20	0	#NULL!	1	12.4	91	30.8	20	43.1	168	8.1	112	0	#NULL!
17	1	19.1	0	1	1	15.4	88	30.2	18	63.3	464	4.5	63	0	97
16	0	18.4	1	#NULL!	#NULL!	15	85	29.4	11	20.6	416	16.3	411	1	#NULL!
13	1	17.7	2	1	#NULL!	13.2	89	30.5	15	35.3	443	9	76	1	90
17	1	21.2	2	#NULL!	1	9	72	21.3	9	8	487	20.2	434	1	#NULL!
14	1	17.1	2	1	1	10.8	79	25.7	17	7.9	427	7.1	135	1	#NULL!
14	1	20.7	2	1	2	12.2	89	29.5	15	69.5	450	21.1	98	0	#NULL!
13	0	22.1	0	0	#NULL!	15.5	86	29.2	12	53.3	374	7.9	229	0	#NULL!
16	0	21.6	0	#NULL!	#NULL!	13.3	81	26.3	15	18.4	348	4.2	81	0	117
13	1	18.1	0	1	0	13.2	85	28.2	8	11	347	5.1	146	1	#NULL!
16	0	18.8	0	1	#NULL!	15.6	85	29.6	15	29.7	328	14.1	132	1	108
14	1	18.7	1	#NULL!	1	12	85	28.4	10	78.6	500	7.6	91	0	#NULL!
13	0	16.7	1	1	#NULL!	13.5	88	30.7	16	48	217	6.5	85	0	62
16	1	21.8	2	#NULL!	1	14.5	89	30.7	10	31.1	95	4.5	112	0	#NULL!
14	0	17.6	0	#NULL!	#NULL!	15.6	82	29.1	10	21	290	6.3	1752	0	#NULL!
19	0	#NULL!	3	#NULL!	#NULL!	14.9	93	32.3	15	269.4	366	4.5	148	0	#NULL!
17	0	19.6	1	#NULL!	#NULL!	11.7	91	30	9	6.3	779	12.9	1124	1	#NULL!
13	1	17.8	2	#NULL!	1	10.5	86	28.5	14	6.2	480	3	293	0	#NULL!
13	1	16.9	0	#NULL!	2	11.3	88	28.3	14	11	257	5	97	1	83
13	1	18.7	0	#NULL!	1	13.4	87	29.1	13	98.2	132	5.2	61	0	#NULL!
15	1	20.2	1	0	1	13.1	91	30.4	22	80.9	285	5	189	1	#NULL!
15	1	22.6	0	1	1	13.4	89	29.5	17	31.5	381	4.8	340	0	#NULL!
15	0	17	1	#NULL!	#NULL!	10.9	90	29.9	17	10.6	190	4.7	214	0	#NULL!
14	0	18.9	0	0	#NULL!	14.1	81	27	12	18.2	219	6	102	0	#NULL!
22	1	25	0	#NULL!	2	9.8	76	23.8	12	3.5	176	4.9	87	0	#NULL!
14	0	18.2	0	#NULL!	#NULL!	14.6	83	29.3	14	33.4	203	10.4	330	0	85
14	0	18.4	0	#NULL!	#NULL!	13.8	81	27.4	15	19.6	251	6.2	162	0	#NULL!
14	1	18.4	1	#NULL!	2	13.1	87	30.1	15	29	300	12.4	58	0	#NULL!
14	0	17	1	0	#NULL!	14.9	87	29.7	12	29.9	365	7.3	92	0	#NULL!
18	0	21.6	3	1	#NULL!	16.3	83	29.2	15	98.4	177	5.2	130	0	81
13	1	19.1	0	1	2	9.5	71	21.3	13	7.4	615	9.9	363	0	#NULL!
14	0	19.8	0	1	#NULL!	14	88	29.5	13	80.6	737	10.4	575	1	#NULL!
18	0	25.6	0	#NULL!	#NULL!	15.7	83	28.9	15	211.3	343	5.3	108	0	#NULL!
20	0	19.2	1	1	#NULL!	13.7	93	30.2	13	216.7	380	8.8	232	1	#NULL!
16	0	16.9	1	1	#NULL!	14	92	31.6	19	93.3	535	8.3	272	1	#NULL!
16	0	20.1	1	#NULL!	#NULL!	12.8	87	28.4	16	77.8	807	17.3	373	1	#NULL!
13	1	18.5	1	1	1	14.3	87	29.5	8	26.4	436	7.5	225	0	#NULL!
17	1	19.6	1	#NULL!	2	12.1	95	31.9	19	43.2	416	12.5	229	1	#NULL!
20	1	19.5	1	1	1	13.4	93	30.2	9	75.4	726	30.1	132	0	#NULL!
13	0	18.6	0	#NULL!	#NULL!	15.6	88	30.7	16	47.9	343	5	126	1	107
13	1	18.2	0	#NULL!	1	13	89	29.7	17	44.2	507	5.3	100	0	#NULL!
14	0	21.1	3	1	#NULL!	14.8	92	31.2	13	52.2	326	5.5	248	1	65
16	0	19.1	0	1	#NULL!	15	92	31.6	19	63.7	160	4.4	254	1	#NULL!
14	0	18	1	1	#NULL!	12.4	87	28.8	15	17.5	335	6.5	113	0	48
16	1	19.3	1	1	1	13	89	29.5	8	62.5	276	6.3	167	0	#NULL!
17	0	18.4	1	#NULL!	#NULL!	13.4	92	30.8	10	71.3	316	19	288	1	#NULL!
14	0	18.3	0	0	#NULL!	14.5	88	30.4	11	49.3	311	3	112	0	87
17	1	19.3	0	1	1	13.3	87	30.4	13	39.2	237	8.2	62	0	#NULL!
15	1	23	0	#NULL!	2	12.5	83	26.4	10	8.1	376	5	134	0	#NULL!
15	1	20.5	0	#NULL!	1	10.5	74	23.7	9	4.3	532	4.6	174	0	#NULL!
16	1	18.7	2	1	1	13.9	92	31.4	20	43.2	471	5	63	0	82
15	1	20.5	0	0	1	6.6	58	14.9	13	1.6	212	4.1	109	0	62
17	0	17.9	1	1	#NULL!	14.5	87	29.1	18	49.2	289	10.1	552	1	#NULL!
16	1	22.2	0	1	1	14.5	90	31.7	18	78	337	7.7	152	0	85
17	0	#NULL!	1	1	#NULL!	14.3	86	28.4	10	8.9	476	9.3	368	1	#NULL!
17	0	21.1	1	#NULL!	#NULL!	15.6	88	30.1	13	66.7	356	5.5	93	0	#NULL!
16	0	17.6	1	1	#NULL!	14.3	87	28.8	15	24.6	271	6.5	158	0	#NULL!
14	1	15.3	0	#NULL!	0	13.3	84	28.1	8	91.7	499	17.8	237	0	#NULL!
17	1	19	0	1	1	12.8	83	27.7	11	9.7	301	5.3	230	1	68
17	0	20.9	1	#NULL!	#NULL!	14.8	89	30.1	11	61.9	417	9.1	462	1	#NULL!
15	0	21	2	1	#NULL!	15.8	87	29.5	13	88.4	178	4.4	86	0	#NULL!
15	0	17.2	1	1	#NULL!	13.6	92	30.9	11	66.2	620	11.2	244	1	74
13	1	17.8	2	1	1	12.9	86	29.7	11	65.1	268	6.2	83	0	#NULL!
15	1	19.8	2	1	#NULL!	12	90	29.9	10	65.9	343	8.3	171	1	69
17	0	18.2	1	1	#NULL!	14.3	87	30.9	14	46.8	453	14.3	244	1	#NULL!
13	1	16.4	1	#NULL!	0	13.5	87	29.3	11	32.9	478	7	212	1	#NULL!
15	0	18.1	1	0	#NULL!	12.7	81	25.7	9	13.6	314	6.5	325	0	#NULL!
16	1	20.3	0	1	2	8.9	80	23.6	33	13.1	538	8	215	0	#NULL!
16	1	21.9	1	0	1	11.8	88	28.8	18	40.4	249	3.7	185	1	#NULL!
14	0	19.2	1	1	#NULL!	14.2	90	30.1	12	40.2	253	6.2	302	1	98
17	1	17.4	1	#NULL!	2	13	95	32.2	14	52.6	810	32.6	316	1	#NULL!
21	0	22	1	#NULL!	#NULL!	16.3	93	32.5	18	67.9	256	9.4	363	1	#NULL!
15	1	21.1	0	1	#NULL!	14.2	88	29.5	11	41.7	549	10.2	121	0	#NULL!
16	1	21.2	2	1	#NULL!	11.9	89	29.6	8	17.2	424	3.7	82	0	65
16	1	18.7	1	#NULL!	1	12.7	85	28.4	16	27.5	532	6.8	64	1	#NULL!
14	1	16.2	0	#NULL!	1	13.7	88	29.8	12	54.2	649	12.6	69	0	102
15	0	16.4	1	1	#NULL!	13.7	87	30.1	15	32.9	338	4.8	698	1	64
14	0	18.4	0	1	#NULL!	15	86	29.4	12	17.4	239	3.9	129	0	80
13	0	16.9	2	#NULL!	#NULL!	13.8	81	26.7	6	27	298	10.6	115	1	#NULL!
15	1	19.6	0	#NULL!	#NULL!	12.2	85	28.5	9	35.5	277	4.4	60	0	70
14	1	22.2	0	1	1	11.4	88	29.1	17	23	390	5.6	67	1	71
16	1	20.1	2	#NULL!	1	12.5	84	27.9	14	24.4	227	6.9	128	1	#NULL!
13	1	19.3	0	1	1	13.7	84	28.6	13	34.8	367	9.5	133	1	#NULL!
13	1	15.8	2	1	2	13.6	89	29.2	10	44.7	330	5.7	181	0	56
14	0	19.4	1	#NULL!	#NULL!	15.4	87	28.4	11	47.4	235	8.6	172	0	#NULL!
15	0	18	1	1	#NULL!	13.8	87	29.4	15	44.3	318	4.9	93	0	#NULL!
18	1	#NULL!	3	#NULL!	1	14	88	30	17	43	251	5.3	93	0	#NULL!
13	1	17.1	1	#NULL!	1	13.9	85	28.3	13	86.4	463	7.1	145	0	#NULL!
15	1	20.7	0	1	1	12.4	87	28.8	9	56.4	319	8.6	66	0	#NULL!
16	1	#NULL!	2	1	#NULL!	11.8	90	30.1	10	308.3	414	15.9	405	1	#NULL!
14	1	19.8	2	1	1	13.5	91	30.4	16	26.5	462	5.5	156	1	#NULL!
17	0	20.2	2	#NULL!	#NULL!	16.1	84	29.8	11	77.8	244	4.7	162	0	#NULL!
16	0	21.3	0	1	#NULL!	14.3	89	29.5	15	46.6	583	7.1	189	0	85
17	1	18.1	0	#NULL!	2	14.9	89	30.2	18	110.9	263	7.7	57	0	#NULL!
15	0	20	0	#NULL!	#NULL!	14.6	96	33.6	12	89.4	299	10.7	136	1	#NULL!
17	1	23	0	#NULL!	1	12.6	87	29.5	14	28	416	7.3	86	0	#NULL!
17	0	16.8	0	#NULL!	#NULL!	16.5	83	29.2	7	107.4	382	2.3	280	0	69
14	0	19.4	1	1	#NULL!	14.9	88	29.7	10	26.8	415	22	193	0	116
17	1	20.3	1	#NULL!	1	11.6	89	29.1	17	46.2	382	4.7	336	0	#NULL!
16	1	20.5	2	#NULL!	2	12.9	90	29.9	10	43.3	415	6.1	164	1	#NULL!
14	1	17.1	1	1	1	11.8	83	26.8	12	6.6	272	8.6	115	0	#NULL!
20	1	17.6	0	0	2	13.7	92	31.5	15	55.7	447	10.6	55	0	85
17	1	18.5	2	1	2	12.4	92	29	11	62.3	403	9.4	88	0	#NULL!
13	1	15	1	1	0	12.6	91	29.9	14	33	317	9.4	378	1	60
17	0	20.1	1	#NULL!	#NULL!	15.6	92	30.6	17	109.8	214	9.3	145	0	#NULL!
17	0	19.2	1	1	#NULL!	13.7	91	32	14	125.8	394	13.8	799	0	#NULL!
16	0	17.4	1	1	#NULL!	15.4	95	33.6	17	120.3	371	22	171	1	95
15	0	15.8	2	1	#NULL!	15.4	85	28.9	13	79.5	355	7	235	1	#NULL!
13	1	16.9	1	1	0	13.7	86	28.5	14	59.1	336	4.6	197	1	#NULL!
15	1	21.1	2	1	2	13.4	88	29	14	94.3	562	4.8	72	1	55
16	0	16.8	0	#NULL!	#NULL!	11.7	90	30.6	13	90.6	387	7.1	99	0	#NULL!
14	0	18.6	0	#NULL!	#NULL!	14.5	86	28.9	14	70.7	230	4.6	87	0	#NULL!
17	1	19.9	0	#NULL!	1	13	87	27.9	12	11.6	310	9.2	63	0	#NULL!
13	0	18.8	0	1	#NULL!	15.9	83	29.7	17	59.3	351	7.5	91	0	98
16	1	20.5	2	#NULL!	1	14	97	33	11	46.6	177	3.9	133	1	#NULL!
16	1	20.8	2	#NULL!	#NULL!	11.8	90	29.1	12	8.7	291	9.1	150	0	68
17	0	18.9	1	#NULL!	#NULL!	14.2	93	31.1	11	35.6	409	5.7	2004	1	#NULL!
15	0	19.6	1	#NULL!	#NULL!	14.1	87	29.1	13	33.5	293	7.4	167	1	#NULL!
15	0	20.3	1	1	#NULL!	15.9	91	30.2	16	28.3	236	5.6	402	1	#NULL!
13	1	#NULL!	0	1	#NULL!	13.8	89	31.2	22	38	493	12.6	144	1	#NULL!
17	0	19.4	2	#NULL!	#NULL!	15.2	85	28.3	13	50.1	612	4.1	70	1	#NULL!
13	0	16.9	1	1	#NULL!	13	85	29.1	8	35.1	534	22	226	1	84
18	1	19.5	0	#NULL!	1	14.9	88	30.2	6	40	219	6.2	75	0	#NULL!
15	1	19	0	1	1	13.3	91	30.2	15	28.5	265	6.7	106	0	65
16	1	19	2	1	1	10.5	78	25.1	11	7.1	513	6.1	565	1	#NULL!
13	0	15.9	1	#NULL!	#NULL!	13.1	91	30.3	14	33.6	527	11.1	118	1	84
16	1	20.3	0	1	1	11.3	90	29.6	11	15.5	269	8.1	122	0	#NULL!
14	1	20.3	2	0	1	13.3	92	30.4	12	38.1	425	3.6	124	0	74
16	0	20.4	2	#NULL!	#NULL!	14.5	90	30.6	14	66.1	214	5.9	417	1	#NULL!
15	1	20.3	2	1	1	12.1	89	30.3	19	33.8	301	11.8	180	1	#NULL!
13	0	18.3	0	0	#NULL!	13.5	85	28.5	11	44.8	447	12.9	196	1	76
16	1	19.6	2	1	1	13.2	93	31.7	11	72	164	5.6	128	1	#NULL!
14	1	18.6	0	#NULL!	1	13	89	30.4	14	39.1	220	4.8	66	0	81
15	1	21.6	2	1	1	13.1	87	28.7	11	107.8	293	10.7	1441	1	79
17	1	20.8	0	#NULL!	1	12.7	90	30.2	15	17.8	258	6.1	60	1	#NULL!
14	0	17.7	1	1	#NULL!	14.8	87	29.4	13	63.7	382	4.5	176	1	#NULL!
13	0	17.8	1	1	#NULL!	13.2	83	27.5	15	22.6	506	4.6	281	1	#NULL!
15	0	20.8	0	#NULL!	#NULL!	15.2	88	29.8	11	124.3	220	3.4	136	0	85
20	1	19.2	0	1	1	12.5	93	30.9	13	17.7	286	4.2	89	0	#NULL!
13	1	19.7	3	#NULL!	2	11.9	83	27.6	14	11.9	396	4.4	97	1	#NULL!
13	1	21.4	0	1	2	13.2	86	29.9	13	49.2	406	5.4	73	0	#NULL!
15	1	21.2	2	1	2	12.9	89	29.4	12	29.3	446	7.7	135	1	#NULL!
16	0	17.9	1	#NULL!	#NULL!	14	91	29.8	20	54.5	654	7.2	339	0	#NULL!
15	0	17.7	1	#NULL!	#NULL!	12.7	94	31.1	14	86.7	515	4.8	297	0	#NULL!
17	1	20.3	1	#NULL!	1	13.1	88	30.1	15	69.2	366	4.7	81	0	#NULL!
14	1	19.6	0	0	2	12	91	30	16	27.6	321	4.8	147	0	#NULL!
14	1	18.4	1	0	1	14.1	88	29.1	13	57.3	480	9.8	94	0	#NULL!
13	0	15.5	3	#NULL!	#NULL!	14.3	82	27.7	10	30.8	359	6	84	1	#NULL!
13	0	24	0	#NULL!	#NULL!	15.7	85	29.5	21	56.6	199	4.6	111	0	94
16	0	16.5	1	1	#NULL!	15.4	89	29.7	15	37	195	3.5	346	0	84
20	1	17.8	0	#NULL!	1	12.9	89	29.7	6	69.7	380	5.4	83	0	#NULL!
17	0	19.5	1	#NULL!	#NULL!	14.3	92	30.8	9	78.9	463	15	3251	1	#NULL!
15	1	22.1	0	#NULL!	1	10.2	73	22.1	16	8.8	276	4.8	94	0	#NULL!
13	1	22.2	0	#NULL!	2	13.7	87	30	13	35	185	7.3	66	0	#NULL!
15	1	18.6	2	1	#NULL!	12.9	88	28.9	10	16.5	178	7.3	192	0	82
15	1	19.8	0	#NULL!	2	12	90	29.7	14	9.9	926	10.3	131	1	64
17	0	23.5	3	1	#NULL!	16.4	88	31.8	12	183	429	2.4	100	0	90
20	0	19.8	1	1	#NULL!	14	94	31.3	12	94.5	132	5.2	252	1	#NULL!
15	0	19.5	0	#NULL!	#NULL!	16.1	86	29.7	16	136.6	226	3.8	102	0	106
18	1	20.4	1	#NULL!	1	14	88	30.5	9	59.9	699	10.3	57	0	#NULL!
14	0	18.1	3	#NULL!	#NULL!	14.3	90	30.8	8	86.4	251	9.8	62	0	#NULL!
22	0	#NULL!	0	#NULL!	#NULL!	16	84	30.3	12	238.3	240	3.1	47	0	83
16	1	24.5	0	0	1	13.7	92	30	12	106	290	5.4	122	0	81
15	1	20	0	#NULL!	1	13.3	90	30.7	15	12.1	476	6.9	60	0	76
19	1	21	0	1	1	13.5	94	32.4	17	205.2	139	3.1	96	0	71
14	0	17.3	0	#NULL!	#NULL!	14.8	86	29.7	11	15.6	631	5.8	181	0	63
15	1	17.6	0	#NULL!	1	13	79	27.1	11	7.7	318	9.1	43	1	#NULL!
13	1	16.4	0	#NULL!	1	12.4	83	27.8	8	6.7	284	4.4	71	0	#NULL!
15	0	19.7	1	1	#NULL!	15	89	29.9	11	45.5	480	11.9	540	1	86
13	1	17	2	#NULL!	1	10.4	84	27.2	11	5.4	378	6.9	156	0	#NULL!
16	1	19.7	2	1	#NULL!	13.5	91	30.4	13	45.4	447	11.1	265	1	75
14	0	24.8	3	1	#NULL!	14.2	85	29.3	19	41.7	235	5.5	164	0	#NULL!
22	1	19.7	2	#NULL!	2	9.9	74	21.8	14	3.9	536	5.2	66	0	#NULL!
14	0	19.3	1	#NULL!	#NULL!	15.9	90	30.3	14	113	342	6.3	104	1	#NULL!
16	1	22	2	1	1	13.8	89	29.2	13	14.4	266	5.1	163	0	63
13	1	17.2	1	0	#NULL!	13.8	86	29.1	21	45.1	607	6.8	140	1	#NULL!
14	0	17.8	3	0	#NULL!	15.5	88	30.1	9	40.7	359	4.3	106	1	#NULL!
16	0	19.3	1	#NULL!	#NULL!	13.4	91	31	10	32.5	634	16.1	568	1	#NULL!
13	0	19.2	0	1	#NULL!	14.4	86	29.8	5	87.3	362	3.2	92	1	#NULL!
13	0	16.6	0	#NULL!	#NULL!	12.9	86	28.3	12	26.6	115	4.7	239	1	#NULL!
13	0	15.6	1	#NULL!	#NULL!	14.5	88	30	9	54.8	324	5.5	153	1	#NULL!
15	0	#NULL!	1	#NULL!	#NULL!	14.2	88	29.7	8	42	161	7.2	314	0	#NULL!
15	1	22	2	#NULL!	#NULL!	12.6	87	28.4	13	8.9	300	5.9	1927	0	72
14	1	20.5	1	1	1	13.4	86	29.6	18	68.3	456	8.6	195	1	#NULL!
14	1	20	0	1	2	13.4	92	30.5	16	46.8	240	5.8	249	0	#NULL!
14	1	19	0	#NULL!	2	13.1	91	30.7	14	32	301	6	126	0	#NULL!
18	1	21.7	0	#NULL!	1	12.6	91	31.7	11	86.1	804	19.1	87	0	#NULL!
16	0	22.1	2	#NULL!	#NULL!	14.4	87	28.6	13	60.8	197	6.4	255	0	#NULL!
18	0	18.8	0	#NULL!	#NULL!	13.9	88	29.8	9	79.7	282	7.8	91	0	#NULL!
22	0	20.7	3	0	#NULL!	16	89	30.4	12	113.8	192	7.9	160	0	#NULL!
17	1	19.7	1	#NULL!	1	12.4	92	31.1	14	29.4	569	3.4	75	0	#NULL!
21	0	20.1	3	0	#NULL!	15.7	85	30.1	15	207.5	71	4	71	0	#NULL!
13	1	16.9	1	#NULL!	2	11.9	94	30.7	11	13	525	7	187	1	#NULL!
16	0	15.1	0	#NULL!	#NULL!	16.1	83	30	14	57.4	237	2.7	70	0	99
15	1	19	2	0	1	12	75	24.2	12	10.2	455	5	75	1	#NULL!
15	1	20.1	0	1	1	13.1	91	30.3	20	23.8	230	9.3	1805	1	#NULL!
13	0	17.2	1	#NULL!	#NULL!	13.5	90	31	11	64	271	6.1	139	0	#NULL!
13	1	17.8	0	0	#NULL!	13.6	93	30.4	17	32.4	368	7.1	51	0	82
16	0	22.2	3	#NULL!	#NULL!	16	89	30.5	15	56.1	282	9.3	188	1	92
14	1	16.7	1	1	2	10	78	23.9	11	6.1	363	8.7	300	0	#NULL!
15	1	20.1	2	#NULL!	1	13.5	88	29.6	10	64	388	7.6	102	0	83
13	0	18	3	#NULL!	#NULL!	12.5	84	29.1	16	50.4	399	7.6	162	0	#NULL!
13	0	15.1	0	1	#NULL!	14.9	87	30.3	10	44.7	413	24.4	208	1	#NULL!
16	0	19.2	2	1	#NULL!	14.4	91	31.9	16	138.4	718	22	332	0	86
13	0	#NULL!	0	#NULL!	#NULL!	15.9	85	29.1	12	55.7	392	4.2	82	0	65
15	0	17.4	3	#NULL!	#NULL!	14.6	83	27.2	8	14.1	206	5.6	91	1	128
18	0	22.2	3	1	#NULL!	15.6	90	30.8	13	75.2	366	7.7	333	0	#NULL!
16	1	#NULL!	2	1	2	14.4	89	31	15	374.6	1430	6.4	645	0	#NULL!
17	1	19.4	0	#NULL!	1	9.4	67	19	15	3	186	5.6	117	0	#NULL!
17	1	22.6	1	0	#NULL!	12.1	94	30.6	12	14.5	377	13.1	70	0	#NULL!
16	1	20.3	2	#NULL!	1	13.9	87	29.8	14	15.6	334	3.7	51	0	#NULL!
14	0	26.6	0	#NULL!	#NULL!	15.5	86	28.4	17	41.9	483	#NULL!	222	0	#NULL!
14	0	#NULL!	1	#NULL!	#NULL!	15	86	28.4	11	16.4	189	8.3	140	0	90
13	1	18.1	2	1	#NULL!	14.7	91	30.2	18	79.4	1100	8.6	147	0	87
15	1	20.2	1	#NULL!	1	13.6	85	28.9	11	86.8	522	16.2	81	0	#NULL!
13	0	17.9	1	1	#NULL!	13.4	89	30	16	39	418	14.8	156	1	#NULL!
15	1	17.9	1	1	1	12.1	80	24.8	14	4.7	600	6.7	223	0	#NULL!
16	0	21.6	0	#NULL!	#NULL!	15.4	85	29.1	10	129.9	410	5.5	205	0	#NULL!
15	0	16.5	2	1	#NULL!	17.2	86	30.7	16	103.7	109	3.4	75	0	#NULL!
19	0	20.3	1	#NULL!	#NULL!	15.3	90	30.7	14	214.1	253	5.4	75	0	#NULL!
13	1	21.6	2	1	#NULL!	10.3	81	25.6	27	16.6	499	9.9	92	0	70
13	0	17.5	3	0	#NULL!	14.1	81	29.7	20	64.1	373	6.9	146	0	#NULL!
15	0	18.7	1	1	#NULL!	11.7	87	28.1	15	5.3	472	11.1	151	1	#NULL!
13	0	18.3	1	1	#NULL!	13.3	89	30.1	10	33.9	333	5.8	277	1	74
16	1	17.7	0	0	1	12.5	85	28.5	9	17.6	506	6.6	105	0	#NULL!
13	1	22.2	2	1	1	14.1	88	29	11	100	300	6	93	0	95
16	0	20.3	1	#NULL!	#NULL!	13	92	30	10	25.4	394	6.6	266	1	#NULL!
